# Supplementary material for: Biaxial Tensile Strain-Induced Enhancement of Thermoelectric Efficiency of α-Phase Se2Te and SeTe2 Monolayers
Source: Nanomaterials (Basel). 2021 Dec 23;12(1):40. doi: 10.3390/nano12010040 (PMC8746480; doi:10.3390/nano12010040)
Supplement: Supplementary file 1 [file nanomaterials-12-00040-s001.zip]

Archive with 1 entries (1 files):
- nanomaterials-1472567-supplementary.pdf
